# Supplementary material for: Complete Mitochondrial Genome of Trichuris trichiura from Macaca sylvanus and Papio papio
Source: Life (Basel). 2021 Feb 6;11(2):126. doi: 10.3390/life11020126 (PMC7915941; doi:10.3390/life11020126)
Supplement: Supplementary file 1 [file life-11-00126-s001.zip]

Archive with 3 entries (3 files):
- Table S1.docx
- Table S2 genetic distances x markers.xlsx
- Table S3.docx
