# Supplementary material for: Complete Mitochondrial Genome of Trichuris trichiura from Macaca sylvanus and Papio papio
Source: Life (Basel). 2021 Feb 6;11(2):126. doi: 10.3390/life11020126 (PMC7915941; doi:10.3390/life11020126)
Supplement: Supplementary file 1 [file life-11-00126-s001.zip › Table S2 genetic distances x markers.xlsx]

## Sheet: Hoja1
atp6	TH31	TPM1	TM5	AP017704 T. trichiura H. sapiens Japan	NC_017750 T. trichiura H. sapiens China	GU385218 T. trichiura H. sapiens China	KT2449826 T. trichiura H. sapiens Uganda	KT449825 Trichuris sp. TTB2 P. anubis USA	KT449824 Trichuris sp. P. hamadryas Denamrk	KC461179 Trichuris sp. GHL T. francoisi China		atp8	TH31	TPM1	TM5	AP017704 T. trichiura H. sapiens Japan	NC_017750 T. trichiura H. sapiens China	GU385218 T. trichiura H. sapiens China	KT2449826 T. trichiura H. sapiens Uganda	KT449825 Trichuris sp. TTB2 P. anubis USA	KT449824 Trichuris sp. P. hamadryas Denamrk	KC461179 Trichuris sp. GHL T. francoisi China
TH31		1.24	21.9	25.6	26	26	0.83	26	0.83	33.5		TH31		0	40.9	34.1	40.9	40.9	2.27	38.6	0	43.2
TPM1	0.55		22.3	26	26.9	26.9	1.24	26.4	0.41	33.5		TPM1	0.0		40.9	34.1	40.9	40.9	2.27	38.6	0	43.2
TM5	23.1	23.4		19.8	18.6	18.6	21.9	18.2	21.9	35.1		TM5	28.4	28.4		31.8	29.5	29.5	38.6	31.8	40.9	56.8
AP017704 T. trichiura H. sapiens Japan	24.0	24.0	19.7		10.3	10.3	24.8	7.02	25.6	37.2		AP017704 T. trichiura H. sapiens Japan	26.4	26.4	20.9		6.82	6.82	31.8	9.09	34.1	56.8
NC_017750 T. trichiura H. sapiens China	24.0	24.0	19.1	8.61		0	26	10.3	26.4	37.2		NC_017750 T. trichiura H. sapiens China	28.4	28.4	16.9	8.78		0	38.6	13.6	40.9	59.1
GU385218 T. trichiura H. sapiens China	24.0	24.0	19.1	8.61	0.0		26	10.3	26.4	37.2		GU385218 T. trichiura H. sapiens China	28.4	28.4	16.9	8.78	0.0		38.6	13.6	40.9	59.1
KT2449826 T. trichiura H. sapiens Uganda	0.41	0.68	23.2	23.9	24.2	24.2		25.2	0.83	33.1		KT2449826 T. trichiura H. sapiens Uganda	0.68	0.68	27.7	25.7	27.7	27.7		36.4	2.27	45.5
KT449825 Trichuris sp. TTB2 P. anubis USA	23.9	23.9	19.8	5.74	8.06	8.06	23.8		26	38		KT449825 Trichuris sp. TTB2 P. anubis USA	31.1	31.1	21.6	6.08	09.46	9.5	30.4		38.6	56.8
KT449824 Trichuris sp. P. hamadryas Denamrk	0.55	0.27	23.1	23.8	23.8	23.8	0.68	23.6		33.1		KT449824 Trichuris sp. P. hamadryas Denamrk	0.0	0.0	28.4	26.4	28.4	28.4	0.68	31.1		43.2
KC461179 Trichuris sp. GHL T. francoisi China	32.1	32.1	32.9	34.3	34.0	34.0	32.0	34.4	32.1			KC461179 Trichuris sp. GHL T. francoisi China	38.5	38.5	39.9	43.9	40.5	40.5	39.2	43.9	38.5
cox1	TH31	TPM1	TM5	AP017704 T. trichiura H. sapiens Japan	NC_017750 T. trichiura H. sapiens China	GU385218 T. trichiura H. sapiens China	KT2449826 T. trichiura H. sapiens Uganda	KT449825 Trichuris sp. TTB2 P. anubis USA	KT449824 Trichuris sp. P. hamadryas Denamrk	KC461179 Trichuris sp. GHL T. francoisi China		cox2	TH31	TPM1	TM5	AP017704 T. trichiura H. sapiens Japan	NC_017750 T. trichiura H. sapiens China	GU385218 T. trichiura H. sapiens China	KT2449826 T. trichiura H. sapiens Uganda	KT449825 Trichuris sp. TTB2 P. anubis USA	KT449824 Trichuris sp. P. hamadryas Denamrk	KC461179 Trichuris sp. GHL T. francoisi China
TH31		0.2	3.33	3.33	3.52	3.52	0.39	4.5	0	13.9		TH31		0	7.14	6.7	7.59	7.59	0	5.8	0	19.6
TPM1	0.13		3.52	3.52	3.72	3.72	0.59	4.7	0.2	14.1		TPM1	0.44		7.14	6.7	7.59	7.59	0	5.8	0	19.6
TM5	16.3	16.3		1.96	2.15	2.15	3.72	2.94	3.33	12.7		TM5	15.6	15.6		4.91	5.36	5.36	7.14	3.57	7.14	19.2
AP017704 T. trichiura H. sapiens Japan	16.7	16.8	13.4		0.98	0.98	3.72	1.96	3.33	13.1		AP017704 T. trichiura H. sapiens Japan	16.4	16.6	14.5		3.13	3.13	6.7	1.79	6.7	19.2
NC_017750 T. trichiura H. sapiens China	16.1	16.3	13.6	4.8		0	3.91	2.15	3.52	13.1		NC_017750 T. trichiura H. sapiens China	17.6	17.8	14.5	6.22		0	7.59	2.68	7.59	18.8
GU385218 T. trichiura H. sapiens China	16.1	16.3	13.6	4.8	0.0		3.91	2.15	3.52	13.1		GU385218 T. trichiura H. sapiens China	17.6	17.8	14.5	6.22	0		7.59	2.68	7.59	18.8
KT2449826 T. trichiura H. sapiens Uganda	0.33	0.46	16.3	16.9	16.3	16.3		4.89	0.39	14.1		KT2449826 T. trichiura H. sapiens Uganda	0.3	0.44	15.6	16.7	17.6	17.6		5.8	0	19.6
KT449825 Trichuris sp. TTB2 P. anubis USA	17.1	17.3	14.5	3.91	5.47	5.47	17.4		4.5	13.7		KT449825 Trichuris sp. TTB2 P. anubis USA	17.2	17.3	14.2	4.89	6.67	6.67	17.5		5.8	18.8
KT449824 Trichuris sp. P. hamadryas Denamrk	0.2	0.33	16.2	16.7	16.1	16.1	0.39	17.1		13.9		KT449824 Trichuris sp. P. hamadryas Denamrk	0.59	0.44	15.4	16.7	17.3	17.3	0.59	17.2		19.6
KC461179 Trichuris sp. GHL T. francoisi China	24.7	24.9	24.6	24.7	24.0	24.0	14.9	25.5	24.7			KC461179 Trichuris sp. GHL T. francoisi China	25.8	26.1	24.7	24.4	24.3	24.3	25.9	24.9	25.9
cox3	TH31	TPM1	TM5	AP017704 T. trichiura H. sapiens Japan	NC_017750 T. trichiura H. sapiens China	GU385218 T. trichiura H. sapiens China	KT2449826 T. trichiura H. sapiens Uganda	KT449825 Trichuris sp. TTB2 P. anubis USA	KT449824 Trichuris sp. P. hamadryas Denamrk	KC461179 Trichuris sp. GHL T. francoisi China		cob	TH31	TPM1	TM5	AP017704 T. trichiura H. sapiens Japan	NC_017750 T. trichiura H. sapiens China	GU385218 T. trichiura H. sapiens China	KT2449826 T. trichiura H. sapiens Uganda	KT449825 Trichuris sp. TTB2 P. anubis USA	KT449824 Trichuris sp. P. hamadryas Denamrk	KC461179 Trichuris sp. GHL T. francoisi China
TH31		0.39	11.7	10.5	11.3	11.3	1.56	10.9	0.39	24.5		TH31		0	12	10.3	9.78	9.78	0.27	10.1	1.63	20.1
TPM1	0.26		11.3	10.1	10.9	10.9	1.17	10.5	0	24.1		TPM1	0.09		12	10.3	9.78	9.78	0.27	10.1	1.63	20.1
TM5	22.1	21.8		9.73	10.9	10.9	11.7	8.56	11.3	24.1		TM5	17.3	17.2		6.79	7.61	7.61	12	6.79	13.3	22.8
AP017704 T. trichiura H. sapiens Japan	20.3	20.3	18.1		3.11	3.11	10.5	1.17	10.1	24.5		AP017704 T. trichiura H. sapiens Japan	16.4	16.5	14.2		4.08	4.08	10.3	2.99	11.7	21.5
NC_017750 T. trichiura H. sapiens China	21.1	21.1	19.8	7.75		0	11.3	3.5	10.9	25.7		NC_017750 T. trichiura H. sapiens China	16.8	16.9	14	7.5		0	9.78	4.62	11.1	20.9
GU385218 T. trichiura H. sapiens China	21.1	21.1	19.8	7.75	0.0		11.3	3.5	10.9	25.7		GU385218 T. trichiura H. sapiens China	16.8	16.9	14	7.5	0.0		9.78	4.62	11.1	20.9
KT2449826 T. trichiura H. sapiens Uganda	0.78	0.78	22.1	20.3	21.1	21.1		10.9	1.17	24.1		KT2449826 T. trichiura H. sapiens Uganda	0.27	0.36	17.3	16.4	16.7	16.7		10.1	1.9	20.1
KT449825 Trichuris sp. TTB2 P. anubis USA	19.3	19.3	17.4	5.04	8.14	8.14	19.3		10.5	24.5		KT449825 Trichuris sp. TTB2 P. anubis USA	16.4	16.5	13.5	4.88	6.78	6.78	16.4		11.4	21.5
KT449824 Trichuris sp. P. hamadryas Denamrk	0.13	0.13	22	20.2	20.9	20.9	0.65	19.1		24.1		KT449824 Trichuris sp. P. hamadryas Denamrk	0.99	1.08	18.2	17.3	17.7	17.7	1.26	17.3		20.4
KC461179 Trichuris sp. GHL T. francoisi China	29.3	29.1	29.5	29.7	29.2	29.2	29.1	29.2	29.2			KC461179 Trichuris sp. GHL T. francoisi China	26.6	26.6	27.3	27.6	26.1	26.1	26.5	27.7	27.1
nad1	TH31	TPM1	TM5	AP017704 T. trichiura H. sapiens Japan	NC_017750 T. trichiura H. sapiens China	GU385218 T. trichiura H. sapiens China	KT2449826 T. trichiura H. sapiens Uganda	KT449825 Trichuris sp. TTB2 P. anubis USA	KT449824 Trichuris sp. P. hamadryas Denamrk	KC461179 Trichuris sp. GHL T. francoisi China		nad2	TH31	TPM1	TM5	AP017704 T. trichiura H. sapiens Japan	NC_017750 T. trichiura H. sapiens China	GU385218 T. trichiura H. sapiens China	KT2449826 T. trichiura H. sapiens Uganda	KT449825 Trichuris sp. TTB2 P. anubis USA	KT449824 Trichuris sp. P. hamadryas Denamrk	KC461179 Trichuris sp. GHL T. francoisi China
TH31		0.33	12.7	12.4	11.7	11.7	0.33	12	0.33	27.1		TH31		0.34	14.1	14.8	15.4	15.4	0	12.8	0.67	31.5
TPM1	0.33		12.7	12.4	11.7	11.7	0	12	0	26.8		TPM1	0.11		14.4	15.1	15.8	15.8	0.34	13.1	0.34	31.5
TM5	19.1	18.8		8.36	8.7	8.7	12.7	8.36	12.7	30.1		TM5	20	20.1		11.4	13.4	13.4	14.1	9.73	14.8	33.2
AP017704 T. trichiura H. sapiens Japan	20.8	20.7	16.2		1.67	1.67	12.4	1	12.4	28.4		AP017704 T. trichiura H. sapiens Japan	19.4	19.5	16.3		7.38	7.38	14.8	4.36	15.4	32.6
NC_017750 T. trichiura H. sapiens China	19.7	19.6	16.6	5.44		0	11.7	2.01	11.7	28.4		NC_017750 T. trichiura H. sapiens China	19.3	19.4	18.3	8.47		0	15.4	5.37	16.1	31.2
GU385218 T. trichiura H. sapiens China	19.7	19.6	16.6	5.44	0		11.7	2.01	11.7	28.4		GU385218 T. trichiura H. sapiens China	19.3	19.4	18.3	8.47	0		15.4	5.37	16.1	31.2
KT2449826 T. trichiura H. sapiens Uganda	0.44	0.33	19.1	20.8	19.2	19.2		12	0	26.8		KT2449826 T. trichiura H. sapiens Uganda	0.22	0.33	19.7	19.4	19.3	19.3		12.8	0.67	31.5
KT449825 Trichuris sp. TTB2 P. anubis USA	20.8	20.7	17.1	3.33	4.56	4.56	20.3		12	28.8		KT449825 Trichuris sp. TTB2 P. anubis USA	19.7	19.8	16.9	5.57	9.14	9.14	19.7		13.4	31.2
KT449824 Trichuris sp. P. hamadryas Denamrk	0.44	0.33	18.9	20.6	19.4	19.4	0.44	20.6		26.8		KT449824 Trichuris sp. P. hamadryas Denamrk	0.22	0.11	20.2	19.6	19.5	19.5	0.45	20		31.9
KC461179 Trichuris sp. GHL T. francoisi China	29.6	29.4	32.2	30.6	30.1	30.1	29.6	31.4	29.6			KC461179 Trichuris sp. GHL T. francoisi China	32.6	32.6	33.4	32	33.8	33.8	32.8	33.1	32.7
nad3	TH31	TPM1	TM5	AP017704 T. trichiura H. sapiens Japan	NC_017750 T. trichiura H. sapiens China	GU385218 T. trichiura H. sapiens China	KT2449826 T. trichiura H. sapiens Uganda	KT449825 Trichuris sp. TTB2 P. anubis USA	KT449824 Trichuris sp. P. hamadryas Denamrk	KC461179 Trichuris sp. GHL T. francoisi China		nad4	TH31	TPM1	TM5	AP017704 T. trichiura H. sapiens Japan	NC_017750 T. trichiura H. sapiens China	GU385218 T. trichiura H. sapiens China	KT2449826 T. trichiura H. sapiens Uganda	KT449825 Trichuris sp. TTB2 P. anubis USA	KT449824 Trichuris sp. P. hamadryas Denamrk	KC461179 Trichuris sp. GHL T. francoisi China
TH31		0.89	14.3	11.6	13.4	13.4	0	11.6	0	30.4		TH31		0	19	17.5	18	18	1	17.2	0	31.9
TPM1	0.29		15.2	12.5	14.3	14.3	0.89	12.5	0.89	31.3		TPM1	0.25		19	17.5	18	18	1	17.2	0	31.9
TM5	20.1	20.4		8.93	9.82	9.82	14.3	8.04	14.3	23.2		TM5	21.4	21.5		13.2	12.7	12.7	19	12.7	19	31.4
AP017704 T. trichiura H. sapiens Japan	20.1	20.4	16.2		4.46	4.46	11.6	2.68	11.6	28.6		AP017704 T. trichiura H. sapiens Japan	20.4	20.5	18.7		8.98	8.98	17.5	6.73	17.5	31.7
NC_017750 T. trichiura H. sapiens China	19.5	19.8	16.5	5.31		0	13.4	5.36	13.4	27.7		NC_017750 T. trichiura H. sapiens China	20.1	20.1	17.8	10.5		0	18.2	6.48	18	31.4
GU385218 T. trichiura H. sapiens China	19.5	19.8	16.5	5.31	0		13.4	5.36	13.4	27.7		GU385218 T. trichiura H. sapiens China	20.1	20.1	17.8	10.5	0		18.2	6.48	18	31.4
KT2449826 T. trichiura H. sapiens Uganda	0	0.29	20.1	20.1	19.5	19.5		11.6	0	30.4		KT2449826 T. trichiura H. sapiens Uganda	0.83	0.75	21.7	20.6	20.6	20.6		17.2	1	32.2
KT449825 Trichuris sp. TTB2 P. anubis USA	19.8	20.1	15.9	4.72	5.9	5.9	19.8		11.6	26.8		KT449825 Trichuris sp. TTB2 P. anubis USA	20.3	20.2	18.2	7.96	8.71	8.71	20.5		17.2	31.7
KT449824 Trichuris sp. P. hamadryas Denamrk	0	0.29	20.1	20.1	19.5	19.5	0	19.8		30.4		KT449824 Trichuris sp. P. hamadryas Denamrk	0.25	0	21.5	20.5	20.1	20.1	0.75	20.2		31.9
KC461179 Trichuris sp. GHL T. francoisi China	31	31.3	29.5	29.5	29.5	29.5	31	30.7	31			KC461179 Trichuris sp. GHL T. francoisi China	31	31.1	31.8	31.8	31.7	31.7	31.1	32.1	31.1
nad4L	TH31	TPM1	TM5	AP017704 T. trichiura H. sapiens Japan	NC_017750 T. trichiura H. sapiens China	GU385218 T. trichiura H. sapiens China	KT2449826 T. trichiura H. sapiens Uganda	KT449825 Trichuris sp. TTB2 P. anubis USA	KT449824 Trichuris sp. P. hamadryas Denamrk	KC461179 Trichuris sp. GHL T. francoisi China		nad5	TH31	TPM1	TM5	AP017704 T. trichiura H. sapiens Japan	NC_017750 T. trichiura H. sapiens China	GU385218 T. trichiura H. sapiens China	KT2449826 T. trichiura H. sapiens Uganda	KT449825 Trichuris sp. TTB2 P. anubis USA	KT449824 Trichuris sp. P. hamadryas Denamrk	KC461179 Trichuris sp. GHL T. francoisi China
TH31		1.43	12.9	17.1	15.7	15.7	0	15.7	1.43	30		TH31		0.19	23.5	24.1	23.7	23.7	0.39	23.5	0.19	35.3
TPM1	0.47		12.9	18.6	17.1	17.1	1.43	17.1	0	30		TPM1	0.26		23.7	24.3	23.9	23.9	0.58	23.7	0	35.3
TM5	22.1	22.1		11.4	12.9	12.9	12.9	8.57	12.9	34.3		TM5	25.3	25.3		16.9	15.9	15.9	23.1	15.5	23.7	38.1
AP017704 T. trichiura H. sapiens Japan	21.1	21.6	20.2		2.86	2.86	17.1	2.86	18.6	32.9		AP017704 T. trichiura H. sapiens Japan	23.3	23.3	20.7		4.85	4.85	23.7	4.66	24.3	37.7
NC_017750 T. trichiura H. sapiens China	20.2	20.7	21.1	8.45		0	15.7	4.29	17.1	30		NC_017750 T. trichiura H. sapiens China	23.1	23.3	20.7	7.49		0	23.3	5.83	23.9	37.5
GU385218 T. trichiura H. sapiens China	20.2	20.7	21.1	8.45	0		15.7	4.29	17.1	30		GU385218 T. trichiura H. sapiens China	23.1	23.3	20.7	7.49	0		23.3	5.83	23.9	37.5
KT2449826 T. trichiura H. sapiens Uganda	0	0.47	22.1	21.1	20.2	20.2		15.7	1.43	30		KT2449826 T. trichiura H. sapiens Uganda	0.52	0.78	25.3	23.1	22.9	22.9		23.1	0.58	35.3
KT449825 Trichuris sp. TTB2 P. anubis USA	20.7	21.1	18.8	6.1	7.98	7.98	20.7		17.1	32.9		KT449825 Trichuris sp. TTB2 P. anubis USA	24.6	24.5	20.3	6.01	8.01	8.01	24.4		23.7	38.3
KT449824 Trichuris sp. P. hamadryas Denamrk	0.47	0	22.1	21.6	20.7	20.7	0.47	21.1		30		KT449824 Trichuris sp. P. hamadryas Denamrk	0.26	0.13	25.3	23.3	23.3	23.3	0.78	24.6		35.3
KC461179 Trichuris sp. GHL T. francoisi China	30.5	30.5	29.6	28.6	26.3	26.3	30.5	29.1	30.5			KC461179 Trichuris sp. GHL T. francoisi China	32.4	32.5	35.1	34.6	34.6	34.6	32.3	35.1	32.4
nad6	TH31	TPM1	TM5	AP017704 T. trichiura H. sapiens Japan	NC_017750 T. trichiura H. sapiens China	GU385218 T. trichiura H. sapiens China	KT2449826 T. trichiura H. sapiens Uganda	KT449825 Trichuris sp. TTB2 P. anubis USA	KT449824 Trichuris sp. P. hamadryas Denamrk	KC461179 Trichuris sp. GHL T. francoisi China
TH31		1.29	17.4	15.5	18.1	18.1	1.29	16.8	0.65	27.7
TPM1	0.85		16.1	15.5	16.8	16.8	1.29	15.5	0.65	27.7
TM5	20.3	19.4		11	9.03	9.03	17.4	10.3	16.8	32.3
AP017704 T. trichiura H. sapiens Japan	18.4	17.9	19		3.87	3.87	16.8	2.58	16.1	34.8
NC_017750 T. trichiura H. sapiens China	19.7	19.2	18.4	7.69		0	18.1	3.87	17.4	34.2
GU385218 T. trichiura H. sapiens China	19.7	19.2	18.4	7.69	0		18.1	3.87	17.4	34.2
KT2449826 T. trichiura H. sapiens Uganda	1.07	0.64	20.1	18.6	19.9	19.9		16.8	0.65	27.7
KT449825 Trichuris sp. TTB2 P. anubis USA	20.3	19.9	19.2	6.84	7.69	7.69	20.5		16.1	33.5
KT449824 Trichuris sp. P. hamadryas Denamrk	0.85	0.43	19.9	17.9	19.2	19.2	0.64	20.3		27.1
KC461179 Trichuris sp. GHL T. francoisi China	27.1	26.7	30.3	31.2	31	31	26.9	31.4	26.7
rrnL	TH31	TPM1	TM5	AP017704 T. trichiura H. sapiens Japan	NC_017750 T. trichiura H. sapiens China	GU385218 T. trichiura H. sapiens China	KT2449826 T. trichiura H. sapiens Uganda	KT449825 Trichuris sp. TTB2 P. anubis USA	KT449824 Trichuris sp. P. hamadryas Denamrk	KC461179 Trichuris sp. GHL T. francoisi China		rrnS	TH31	TPM1	TM5	AP017704 T. trichiura H. sapiens Japan	NC_017750 T. trichiura H. sapiens China	GU385218 T. trichiura H. sapiens China	KT2449826 T. trichiura H. sapiens Uganda	KT449825 Trichuris sp. TTB2 P. anubis USA	KT449824 Trichuris sp. P. hamadryas Denamrk	KC461179 Trichuris sp. GHL T. francoisi China
TH31												TH31
TPM1	0.1											TPM1	0.45
TM5	15.9	15.8										TM5	12.4	12.5
AP017704 T. trichiura H. sapiens Japan	16.6	16.5	12.2									AP017704 T. trichiura H. sapiens Japan	14.6	14.8	12.2
NC_017750 T. trichiura H. sapiens China	16.8	16.7	12.7	4.64								NC_017750 T. trichiura H. sapiens China	14.3	14.5	12.4	3.32
GU385218 T. trichiura H. sapiens China	16.8	16.7	12.7	4.64	0							GU385218 T. trichiura H. sapiens China	14.3	14.5	12.4	3.32	0
KT2449826 T. trichiura H. sapiens Uganda	0.31	0.41	16	16.7	16.9	16.9						KT2449826 T. trichiura H. sapiens Uganda	0.45	0.3	12.2	14.6	14.3	14.3
KT449825 Trichuris sp. TTB2 P. anubis USA	16.2	16.1	12.4	2.68	4.64	4.64	16.3					KT449825 Trichuris sp. TTB2 P. anubis USA	14	14.2	12.1	2.26	2.56	2.56	14
KT449824 Trichuris sp. P. hamadryas Denamrk	0.21	0.31	15.9	16.6	16.6	16.6	0.52	16.2				KT449824 Trichuris sp. P. hamadryas Denamrk	1.66	1.51	12.4	13.7	13.9	13.9	1.51	13.6
KC461179 Trichuris sp. GHL T. francoisi China	25.6	25.5	26.6	24.8	25.2	25.2	25.7	24.8	25.6			KC461179 Trichuris sp. GHL T. francoisi China	21.9	21.7	23.4	22.3	22.2	22.2	21.4	22.2	21.3
